# Supplementary material for: The Association between Anemia and Parkinson’s Disease: A Nested Case-Control Study Using a National Health Screening Cohort
Source: Brain Sci. 2021 May 13;11(5):623. doi: 10.3390/brainsci11050623 (PMC8152756; doi:10.3390/brainsci11050623)
Supplement: Supplementary file 1 [file brainsci-11-00623-s001.zip]

Archive with 1 entries (1 files):
- brainsci-1174687-supplementary.pdf
